# Supplementary material for: Development of Machine-Learning Model to Predict COVID-19 Mortality: Application of Ensemble Model and Regarding Feature Impacts
Source: Diagnostics (Basel). 2022 Jun 14;12(6):1464. doi: 10.3390/diagnostics12061464 (PMC9221552; doi:10.3390/diagnostics12061464)
Supplement: Supplementary file 1 [file diagnostics-12-01464-s001.zip]

Archive with 1 entries (1 files):
- diagnostics-1770754-supplementary.pdf
